# Supplementary material for: Deep Batch Integration and Denoise of Single‐Cell RNA‐Seq Data
Source: Adv Sci (Weinh). 2024 May 22;11(29):2308934. doi: 10.1002/advs.202308934 (PMC11304254; doi:10.1002/advs.202308934)
Supplement: Supplementary file 2 — Supplemental Table 1 [file ADVS-11-2308934-s001.xlsx]

## Sheet: Table S7
Supplementary Table S7: DEG lists of eight cell types. The DEGs were called by using Scanpy with p-value threshold of 0.05 (one vs others). OPC (Oligodendrocyte progenitor cell).
DeepBID Clustering-based Results								Authors Clustering-based Results
Astrocytes (p-values)	Unidentified (p-values)	OPC (p-values)	Neurons (p-values)	Microglia (p-values)	Hybrid (p-values)	Oligodendrocytes (p-values)	Endothelial cells (p-values)	Astrocytes (p-values)	Unidentified (p-values)	OPC (p-values)	Neurons (p-values)	Microglia (p-values)	Hybrid (p-values)	Oligodendrocytes (p-values)	Endothelial cells (p-values)
DTNA (1.97E-209)	HSP90AA1 (8.31E-40)	LRRC4C (5.32E-96)	FGF14 (4.48E-126)	PLXDC2 (3.99E-85)	NRXN1 (5.03E-18)	PRUNE2 (1.02E-226)	IFITM3 (0.00000000000447)	DTNA (2.69E-212)	GFAP (6.12E-46)	NRXN1 (6.48E-102)	RBFOX1 (1.24E-96)	PLXDC2 (8.82E-86)	NRXN1 (2.45E-41)	PRUNE2 (1.93E-203)	IFITM3 (0.000000000107)
NRG3 (5.41E-196)	NDRG2 (1.46E-22)	LHFPL3 (6.38E-95)	CSMD1 (3.73E-114)	C10orf11 (6.26E-60)	KCNIP4 (6.27E-17)	PHLPP1 (6.04E-192)	ARHGAP29 (0.0000000000108)	NRG3 (7.17E-198)	MT-ND4 (1.63E-28)	FGF14 (4.65E-66)	SYT1 (3.37E-85)	C10orf11 (2.77E-60)	MEG3 (1.74E-35)	PHLPP1 (7.88E-166)	ARHGAP29 (0.000000144)
CTNNA2 (2.32E-174)	MT-CO2 (1.97E-18)	DSCAM (2.26E-93)	NRXN1 (1.45E-105)	ARHGAP24 (4E-58)	FGF14 (0.000000000000000296)	NKAIN2 (7.39E-107)	IGFBP7 (0.00000000384)	CTNNA2 (9.36E-176)	NRXN1 (2.29E-27)	KCNIP4 (5.44E-58)	CNTNAP2 (1.07E-77)	ARHGAP24 (1.47E-58)	FAM155A (2.36E-24)	NKAIN2 (5.32E-103)	IGFBP7 (0.000000167)
GPM6A (1.45E-173)	MT-ND4 (0.00000000000000267)	PCDH15 (2.93E-90)	OPCML (2.89E-95)	MEF2A (3.34E-57)	MEG3 (0.000000000000000296)	CNDP1 (4.23E-88)	BSG (0.0000000708)	GPM6A (4.13E-175)	MT-CO3 (3.06E-27)	MEG3 (2.25E-56)	DLGAP1 (1.45E-77)	SLC1A3 (1.11E-57)	KCNIP4 (6.57E-24)	CNDP1 (1.94E-87)	BSG (0.000000455)
ADGRV1 (1.54E-169)	APOD (0.0000000000000297)	TNR (6.77E-82)	DLGAP1 (2.45E-88)	SLC1A3 (9.93E-48)	CSMD1 (0.00000000000178)	SLC5A11 (7.68E-69)	SPARCL1 (0.00000035)	ADGRV1 (5.29E-171)	MT-CO2 (6.25E-22)	LSAMP (1.96E-55)	MEG3 (1.03E-73)	MEF2A (3.51E-48)	CSMD1 (3.14E-23)	SPP1 (2.3E-75)	SPARCL1 (0.00000809)
GPC5 (1.12E-161)	SPP1 (0.0000000000000452)	OPCML (5.44E-81)	SNTG1 (3.67E-85)	SRGAP2 (3.08E-44)	FAM155A (0.0000000000348)	SPP1 (2.28E-63)	RBMS3 (0.00000124)	LSAMP (1.42E-164)	MEG3 (1.73E-20)	KCND2 (4.59E-54)	FGF14 (3.64E-68)	SRGAP2 (1.36E-44)	FGF14 (3.14E-23)	ANO4 (3.25E-54)	RBMS3 (0.0000103)
LSAMP (3.54E-158)	HSPA1B (0.000000000282)	CSMD1 (3.69E-79)	FAM155A (1.05E-80)	CD74 (9.9E-43)	OPCML (0.000000000443)	ANO4 (2.6E-63)	B2M (0.00000204)	GPC5 (1.87E-159)	KCND2 (0.0000000000000379)	CSMD1 (1.56E-51)	CSMD1 (4.21E-62)	CD74 (4.07E-43)	GFAP (1.17E-22)	SLC5A11 (2.04E-50)	B2M (0.0000116)
DPP10 (9.96E-157)	MT-CO3 (0.000000000282)	NRXN1 (1.97E-78)	KCNIP4 (7.28E-79)	APBB1IP (6.66E-42)	KCND2 (0.00000000173)	ENOX1 (3.04E-55)	LHFP (0.00000513)	DPP10 (7.18E-158)	MT-ATP6 (0.0000000000000387)	OPCML (9.01E-47)	NRXN3 (2.88E-60)	APBB1IP (2.76E-42)	KCND2 (7.58E-20)	GRM3 (3.37E-43)	LHFP (0.0000296)
ADCY2 (1.07E-146)	GFAP (0.000000000315)	VCAN (2.24E-78)	MEG3 (5.11E-76)	CHST11 (1.36E-41)	SNTG1 (0.00000000173)	ADAMTS18 (1.75E-44)	A2M (0.0000519)	RORA (2.39E-149)	NDRG2 (0.00000000000386)	GRID2 (2.99E-44)	CCSER1 (1.16E-58)	MEF2C (5.68E-42)	NRG3 (1.44E-18)	ENOX1 (5.77E-41)	A2M (0.0000389)
SORBS1 (4.37E-146)	DNAJB1 (0.00000000674)	FGF14 (2.24E-78)	GRIK2 (2.46E-74)	FRMD4A (5.71E-41)	RBFOX1 (0.00000000203)	GRM3 (4.49E-44)	IFITM2 (0.0000717)	SORBS1 (5.07E-147)	HSPB1 (0.00000000000542)	NRG3 (3.11E-41)	NRG3 (1.13E-57)	CHST11 (2.27E-41)	OPCML (3.67E-18)	RP3-399L15.3 (1.84E-38)	IFITM2 (0.000139088)
RORA (4.88E-142)	PTGES3 (0.00000000696)	LRRTM4 (3.49E-76)	RBFOX1 (1.2E-72)	MEF2C (1.21E-40)	MT-ND4 (0.0000000398)	RP3-399L15.3 (1.07E-39)	TMSB10 (0.0000968)	ADCY2 (2.53E-144)	LSAMP (0.0000000000059)	DSCAM (5.85E-40)	GRIK2 (6.35E-57)	FRMD4A (7.95E-39)	MT-CO3 (0.000000000000000113)	ADAMTS18 (2.76E-30)	TMSB10 (0.000198635)
SLC1A2 (1.36E-140)	ZDHHC20 (0.000000106)	KCNIP4 (1.26E-70)	LSAMP (2.17E-72)	ARHGAP26 (1.98E-38)	PCDH15 (0.000000144)	CNTNAP4 (3.74E-35)	TIMP3 (0.000221148)	SLC1A2 (1.03E-141)	NRG3 (0.0000000000165)	PCDH15 (1.18E-37)	CNTN5 (2.28E-54)	ARHGAP26 (8.04E-38)	MT-ND4 (0.00000000000000112)	LRP2 (2.08E-25)	TIMP3 (0.000290319)
NEBL (2.54E-134)	GRM3 (0.0000279)	PTPRZ1 (2.97E-69)	DSCAM (9.37E-72)	ST6GAL1 (2.08E-37)	FGF12 (0.00000023)	LRP2 (2.23E-26)	CLDN5 (0.00039714)	NEBL (1.15E-135)	MT-CYB (0.0000000000365)	SNTG1 (2E-37)	NRXN1 (3.48E-54)	ST6GAL1 (3.39E-36)	SNTG1 (0.00000000000000147)	CNTNAP4 (2.96E-25)	CLDN5 (0.000303312)
TRPM3 (6.32E-123)	HSPB1 (0.0000748)	SNTG1 (2.75E-62)	LRRTM4 (1.3E-71)	DOCK8 (8.67E-36)	GRID2 (0.000000262)	LINC01170 (8.76E-26)	FLT1 (0.001737612)	TRPM3 (5.75E-126)	GPM6A (0.0000000000634)	FAM155A (5.28E-37)	RIMS2 (7.63E-54)	TBXAS1 (1.29E-34)	PCDH15 (0.00000000000001)	LINC00320 (1.91E-21)	FLT1 (0.00032137)
PITPNC1 (1.46E-120)	RAPGEF3 (0.0000968)	NRCAM (2.76E-59)	NRG3 (7.63E-68)	TBXAS1 (3.41E-34)	GRIK2 (0.000000361)	LINC00320 (5.67E-22)	RORA (0.001918736)	PITPNC1 (7.5E-122)	MT-CO1 (0.0000000000726)	PTPRZ1 (9.99E-37)	FAM155A (6.44E-53)	DOCK8 (2.42E-33)	LRRC4C (0.0000000000000101)	APOD (2.29E-21)	RORA (0.000429764)
FMN2 (2.84E-118)	FKBP4 (0.000186586)	MDGA2 (9.8E-58)	RIMS2 (1.06E-62)	LDLRAD4 (6.08E-33)	SYT1 (0.000000394)	NRXN3 (5.17E-20)	HLA-B (0.001926821)	FMN2 (8.73E-120)	KCNIP4 (0.00000000168)	GRIK2 (1.68E-35)	PLCB1 (1.44E-47)	CELF2 (2.31E-31)	LSAMP (0.0000000000000149)	LINC01170 (1.12E-20)	HLA-B (0.000505665)
RYR3 (1.85E-115)	C4orf48 (0.000285155)	MMP16 (3.09E-57)	PLCB1 (2.26E-55)	KCNQ3 (9.28E-32)	MT-CO2 (0.0000011)	KLHL4 (1.79E-19)	SPARC (0.001999231)	RYR3 (8.09E-117)	CTNNA2 (0.00000000212)	LRRC4C (3.04E-35)	SNTG1 (1.72E-45)	LDLRAD4 (7.84E-31)	FGF12 (0.000000000000775)	GNAI1 (8.53E-19)	SPARC (0.000675391)
CLU (4.42E-114)	DHCR24 (0.000766839)	LUZP2 (1.52E-55)	LRRC4C (3.59E-54)	CELF2 (5.76E-31)	CNTNAP2 (0.00000468)	HS3ST5 (1.33E-18)	CEBPD (0.002083158)	CLU (6.99E-114)	FGF14 (0.00000000536)	VCAN (7.72E-33)	FRMD4A (5.23E-43)	RP11-556E13.1 (6.82E-27)	MT-ATP6 (0.00000000000103)	HS3ST5 (0.00000000000000195)	CEBPD (0.000846236)
PARD3 (1.12E-113)	MT-ND3 (0.000883525)	GRID2 (1.94E-55)	MDGA2 (1.6E-50)	RP11-556E13.1 (2.01E-30)	MT-ATP6 (0.0000187)	GNAI1 (5.24E-18)	EBF1 (0.002084725)	PARD3 (2.24E-111)	CLU (0.00000000543)	GPM6A (9.13E-33)	OPCML (2.91E-42)	KCNQ3 (1.09E-26)	GRIK2 (0.00000000000305)	KLHL4 (0.00000000000000286)	EBF1 (0.000846236)
AQP4 (6.96E-110)	STIP1 (0.001481479)	DPP6 (1.32E-54)	CSMD3 (2.21E-50)	SFMBT2 (5.77E-27)	MT-CO3 (0.000022)	AC012593.1 (0.000000000000000301)	MT-ND2 (0.002097328)	AQP4 (1.12E-110)	DNAJB1 (0.0000000523)	TNR (1.83E-32)	MACROD2 (2.27E-41)	SLC8A1 (4.05E-26)	RBFOX1 (0.0000000000213)	NRXN3 (0.000000000000322)	MT-ND2 (0.00211332)
PRKG1 (3.24E-109)	B3GAT1 (0.002120044)	ZFPM2 (2.99E-54)	FGF12 (1.57E-48)	PTPRC (1.5E-26)	DLGAP1 (0.0000443)	ST6GALNAC3 (0.0000000000000228)	RPS28 (0.002153753)	PRKG1 (7.76E-107)	MT-ND2 (0.000000556)	LHFPL3 (2.84E-31)	RGS7 (9.36E-39)	FOXN3 (5.54E-26)	GPM6A (0.0000000000773)	KIF6 (0.000000000000909)	RPS28 (0.002266839)
GLIS3 (1.94E-108)	MT-ND2 (0.002325169)	LSAMP (1.78E-53)	RORA (2.75E-47)	FOXN3 (2.47E-26)	LRRC4C (0.000055)	KIF6 (0.0000000000000321)	UTRN (0.002172773)	GLIS3 (3.94E-104)	RBFOX1 (0.000000691)	RORA (6.46E-31)	ROBO2 (4.43E-36)	ETV6 (1.27E-25)	GRID2 (0.000000000463)	AC012593.1 (0.0000000000142)	UTRN (0.002995627)
NTRK2 (1.14E-105)	HSPH1 (0.008819694)	KCND2 (2.65E-53)	CCSER1 (5.04E-47)	FYB (9.15E-26)	MDGA2 (0.000100716)	LAMA2 (0.0000000000000621)	MT-ND3 (0.002187935)	GFAP (1.42E-102)	TRPM3 (0.00000116)	LRRTM4 (9.91E-31)	LSAMP (6.22E-34)	SFMBT2 (3.22E-25)	DSCAM (0.000000000463)	LAMA2 (0.0000000000171)	MT-ND3 (0.00505623)
GFAP (1.28E-104)	MT-CYB (0.010243749)	CSMD3 (6.23E-53)	ATRNL1 (4.77E-43)	SH3RF3 (1.28E-25)	CSMD3 (0.000141447)	APOD (0.0000000000349)	CD59 (0.002358207)	NTRK2 (1.29E-98)	DPP10 (0.00000138)	MAP2 (4.95E-30)	STXBP5L (6.67E-34)	SRGAP2B (4.25E-25)	MT-CO2 (0.00000000184)	ZDHHC20 (0.0000000000272)	CD59 (0.005470154)
SLC1A3 (2.55E-103)	MT-ATP6 (0.01534936)	DGKG (1.28E-50)	GRID2 (2.53E-42)	ETV6 (7.13E-25)	CCSER1 (0.000141447)	ELL2 (0.000000000489)	ABCB1 (0.002410931)	SLC1A3 (1.28E-96)	GRID2 (0.00000182)	GFAP (1.17E-29)	MEF2C (1.4E-33)	FYB (6.05E-25)	LRRTM4 (0.00000000256)	ST6GALNAC3 (0.0000000000842)	ABCB1 (0.006506814)
RP11-384F7.2 (1.14E-101)	HP1BP3 (0.020815109)	ATRNL1 (8E-50)	MAP2 (9.43E-42)	RP11-624C23.1 (9.61E-25)	RALYL (0.000161551)	FIGN (0.00000000104)	IFI27 (0.002443563)	RP11-384F7.2 (5.98E-95)	DTNA (0.00000411)	DPP6 (9.7E-29)	KCNIP4 (1.12E-32)	SH3RF3 (7.75E-25)	DLGAP1 (0.00000000278)	CARNS1 (0.000000000166)	IFI27 (0.007642712)
CPE (3.24E-100)	MYLPF (0.026159706)	GALNT13 (3.76E-48)	CNTNAP5 (1.03E-41)	SRGAP2B (1.37E-24)	GRIK1 (0.00031513)	DUBR (0.00000000208)	MT-ND1 (0.002508105)	CPE (6.84E-93)	AEBP1 (0.00000865)	NRCAM (2.83E-27)	KCNQ5 (2.45E-32)	EPB41L2 (7.93E-23)	SYT1 (0.00000000501)	ELL2 (0.00000000869)	MT-ND1 (0.015307935)
AHCYL1 (5.78E-98)	PAPOLA (0.034408238)	FAM155A (6.78E-47)	GRIK1 (2.76E-41)	SLC8A1 (1.79E-24)	DSCAM (0.000439328)	PLXDC2 (0.00000000571)	RPS19 (0.002511583)	AHCYL1 (1.62E-89)	MAP2 (0.0000131)	MT-ND4 (6.5E-27)	FGF12 (3.24E-30)	RP11-624C23.1 (9.98E-23)	MT-CO1 (0.00000000662)	SH3TC2 (0.0000000416)	RPS19 (0.025020875)
TPD52L1 (1.97E-97)	SOX8 (0.039205551)	SMOC1 (1.06E-46)	DPP6 (2.76E-41)	FMN1 (1.64E-22)	RIMS2 (0.000439328)	ITGA2 (0.0000000123)	MT-ATP6 (0.004832171)	TPD52L1 (5.17E-87)	RORA (0.0000135)	MT-CO3 (6.23E-26)	MAP2 (5.9E-30)	PTPRC (2.1E-22)	DPP10 (0.00000000697)	ITGA2 (0.0000000934)	MT-ATP6 (0.035082001)
ATP1A2 (4.8E-97)		SLC35F1 (1.32E-46)	RGS7 (6.42E-41)	DISC1 (4.44E-22)	LRRTM4 (0.000461669)	SH3TC2 (0.000000055)	LGALS1 (0.006404478)	ATP1A2 (1.42E-83)	SLC1A2 (0.0000187)	CTNNA2 (3.83E-25)	TENM2 (1.83E-27)	SRGAP2C (4.34E-22)	PTPRZ1 (0.00000000744)	RP11-298D21.1 (0.000000177)	LGALS1 (0.038945306)
RFX4 (1.21E-93)		GRM7 (2.97E-43)	DAB1 (3E-40)	SLCO2B1 (3.47E-21)	MAP2 (0.000485317)	ABCA6 (0.0000000591)	PTPRG (0.006925362)	MT2A (3.13E-77)	HSP90AA1 (0.0000205)	MT-CO2 (4.06E-25)	GRIN2B (4.04E-27)	HS3ST4 (4.89E-22)	MAP2 (0.00000000827)	DUBR (0.000000184)
MT2A (8.11E-92)		SOX6 (2.51E-40)	CNTNAP2 (3.53E-40)	HS3ST4 (6.7E-21)	MMP16 (0.000513701)	LURAP1L-AS1 (0.0000000622)	HSPB1 (0.010976806)	RFX4 (9.3E-77)	RAPGEF3 (0.0000205)	MMP16 (6.23E-25)	GRIA1 (5.2E-27)	APOE (6.79E-22)	MDGA2 (0.00000000905)	FIGN (0.000000668)
DCLK2 (8.86E-89)		CA10 (7.66E-39)	SYT1 (3.53E-40)	ARHGAP15 (1.23E-20)	CNTN5 (0.000579284)	CARNS1 (0.0000000981)	SERPINH1 (0.01155129)	DCLK2 (8.7E-76)	CNTN1 (0.0000342)	RBFOX1 (3.19E-24)	DAB1 (7.68E-27)	ITPR2 (1.61E-21)	VCAN (0.0000000148)	RP11-50D16.4 (0.00000232)
GRAMD3 (4.15E-86)		BRINP3 (9.29E-37)	MACROD2 (5.86E-39)	SRGAP2C (2.04E-20)	ATRNL1 (0.000717088)	RP11-50D16.4 (0.000000103)	MIR4435-2HG (0.036692866)	SPARCL1 (4.16E-74)	PTPRZ1 (0.0000727)	MDGA2 (3.71E-24)	GRIN2A (3.16E-26)	SLCO2B1 (3.05E-21)	RORA (0.0000000164)	LURAP1L-AS1 (0.00000264)
SPARCL1 (2.1E-83)		RORA (3.98E-36)	GRM5 (1.11E-37)	EPB41L2 (4.85E-20)	GRM7 (0.000902903)	ADAM10 (0.000000125)	MECOM (0.042515595)	GRAMD3 (9.48E-73)	SORBS1 (0.000111119)	CNTN1 (3.12E-23)	LRRTM4 (1.65E-25)	FMN1 (5.61E-21)	PLCB1 (0.0000000196)	ADAM10 (0.00000482)
EMX2 (4.18E-82)		GRIK1 (2.01E-34)	KCND2 (1.21E-36)	SORL1 (1.34E-19)	ZFPM2 (0.00131673)	RP11-298D21.1 (0.000000232)		NRCAM (2.08E-65)	CELF2 (0.000111119)	ATRNL1 (6.55E-23)	GRM5 (1.69E-25)	ARHGAP15 (9.52E-21)	DPP6 (0.0000000405)	ABCA6 (0.0000049)
NRCAM (4.18E-82)		GRIK2 (2.22E-33)	PCDH15 (8.31E-36)	APOE (1.7E-19)	MT-ND2 (0.001368698)	RASGRP3 (0.00000261)		EMX2 (1.27E-64)	MT-ND3 (0.000137274)	CHL1 (1.27E-22)	MTUS2 (4.78E-25)	SORL1 (2.2E-20)	CNTN1 (0.0000000663)	RASGRP3 (0.00000632)
ABLIM1 (1.83E-75)		FGF12 (4.32E-33)	NRCAM (8.79E-34)	ADAM28 (2.9E-19)	NEGR1 (0.001871148)	ZDHHC20 (0.00000283)		ITPR2 (2.01E-62)	CSMD1 (0.000199126)	DPP10 (4.17E-22)	GRIN1 (9.82E-25)	DISC1 (6.02E-20)	MMP16 (0.0000000835)	RP11-286E11.1 (0.0000248)
ITPR2 (3.15E-75)		NXPH1 (1.79E-32)	CNTN5 (8.79E-34)	DIAPH2 (3.06E-19)	LHFPL3 (0.002244752)	RP11-381K20.2 (0.00000564)		ABLIM1 (2.69E-61)	OPCML (0.000199126)	DLGAP1 (2.93E-21)	KCNC2 (1.52E-24)	ADAM28 (7.51E-20)	DNAJB1 (0.000000126)	PLXDC2 (0.0000369)
CST3 (3.57E-74)		CHL1 (7.01E-32)	FRMD4A (2.78E-33)	C1QB (3.49E-18)	SGCZ (0.002689781)	RP11-286E11.1 (0.0000173)		CST3 (3.98E-60)	FAM155A (0.000278393)	ZFPM2 (4.84E-21)	LINGO2 (1.93E-24)	DIAPH2 (1.26E-19)	PTPRG (0.000000126)	COLGALT2 (0.000089)
SLC14A1 (9.7E-74)		DCC (3.84E-30)	TNR (3.38E-33)	MAML3 (3.95E-17)	PCDH7 (0.004267899)	CAMKMT (0.0000209)		SLC14A1 (7.26E-59)	GRIK2 (0.000278393)	LUZP2 (3.95E-20)	ADARB2 (1.93E-24)	MAML2 (1.32E-19)	PCDH7 (0.000000244)	MAP6D1 (0.000247489)
ZNRF3 (3.42E-72)		RP11-384F7.2 (6.14E-30)	GRM7 (2.11E-32)	RUNX1 (4.68E-17)	PLCB1 (0.006128228)	S100A6 (0.0000664)		ZNRF3 (1.9E-58)	COL5A3 (0.000308016)	PLCB1 (2.7E-19)	SYNE1 (5.46E-24)	OXR1 (1.51E-18)	RALYL (0.000000364)	RP11-381K20.2 (0.000253074)
SLC7A11 (8.05E-71)		CST3 (1.32E-27)	RP11-384F7.2 (7.75E-32)	INPP5D (0.000000000000000517)	MT-CO1 (0.008330139)	MITF (0.0000776)		SLC7A11 (8.24E-56)	SYT1 (0.000663573)	SLC1A2 (4.69E-19)	OXR1 (1.51E-23)	INPP5D (1.75E-17)	ATRNL1 (0.000000373)	DYSF (0.000254699)
FGFR3 (4.71E-70)		CNTNAP5 (1.12E-26)	STXBP5L (1.48E-31)	ITPR2 (0.000000000000000582)	MT-CYB (0.008889334)	SLC35D2 (0.0000934)		FGFR3 (1.87E-55)	RALYL (0.001346658)	CA10 (7.64E-19)	CELF4 (1.53E-22)	C1QB (2.05E-17)	GRIK1 (0.000000376)	C4orf48 (0.000553367)
RNF219-AS1 (1.55E-67)		SLC8A1 (2.09E-26)	CNTN1 (1.14E-29)	AKAP13 (0.000000000000000995)	STXBP5L (0.011686894)	AC073283.4 (0.00038456)		APOE (1.96E-54)	CHL1 (0.003074304)	FGF12 (1.13E-18)	GRIP1 (2.05E-22)	RUNX1 (5.16E-17)	CSMD3 (0.000000719)	SLC35D2 (0.000933559)
APOE (1.09E-63)		XYLT1 (3.63E-26)	LHFPL3 (2.05E-29)	SYK (0.00000000000000125)	DPP6 (0.012070063)	PDK4 (0.000523491)		RNF219-AS1 (1.14E-53)	NEBL (0.003102792)	RP11-384F7.2 (3.5E-18)	UNC5D (3.14E-22)	MAML3 (0.000000000000000057)	SGCZ (0.000000758)	PDK4 (0.001013343)
CACNB2 (7.72E-62)		PCDH7 (5.46E-26)	SGCZ (3.82E-29)	JAZF1 (0.00000000000000276)	LSAMP (0.014744663)	FBXL5 (0.000679868)		CACNB2 (9.11E-50)	CST3 (0.003239811)	CST3 (3.71E-18)	GRIK1 (7.3E-22)	SYK (0.000000000000000222)	GRM7 (0.000000811)	AC073283.4 (0.001132452)
CNTN1 (3.02E-60)		RP4-668E10.4 (8.24E-26)	ADARB2 (1.45E-28)	C1QC (0.000000000000017)	GRIA4 (0.019144278)	MAP6D1 (0.000968588)		CELF2 (1.1E-48)	STXBP5L (0.00906514)	NXPH1 (8.65E-18)	FRMPD4 (1.08E-20)	JAZF1 (0.000000000000000247)	CTNNA2 (0.000000951)	FSCN1 (0.001146095)
CELF2 (5.51E-59)		CNTN1 (9.73E-25)	GRIA4 (2.16E-28)	OXR1 (0.0000000000000227)	GRIN1 (0.019951089)	COLGALT2 (0.00100146)		RANBP3L (4.55E-48)	ZNF385D (0.010193466)	GRIK1 (1.26E-17)	ZNF385D (2.11E-20)	SLC11A1 (0.000000000000000419)	MT-CYB (0.00000101)	FAM102A (0.001871619)
RANBP3L (1.21E-48)		DLGAP1 (4.9E-24)	MMP16 (2.16E-28)	MAML2 (0.0000000000000388)	GALNT13 (0.020968781)	DYSF (0.00100146)		CNTN1 (1.55E-47)	NRCAM (0.011518087)	CSMD3 (6.62E-17)	CSMD3 (2.74E-20)	RHBDF2 (0.00000000000000052)	CNTNAP2 (0.00000108)	GOLGA7 (0.002158146)
BMPR1B (2.56E-46)		SEMA5A (9.59E-24)	SLC8A1 (2.3E-28)	RHBDF2 (0.0000000000000415)	SNAP25 (0.021735512)	TMEM64 (0.002596225)		SFXN5 (1.57E-47)	PLEC (0.013668029)	SLC8A1 (0.000000000000000181)	NEGR1 (7.98E-20)	C1QC (0.00000000000000119)	CCSER1 (0.00000145)	MITF (0.002498096)
SFXN5 (7.96E-45)		MAP2 (2.93E-23)	NXPH1 (4.07E-28)	SLC11A1 (0.0000000000000651)	VCAN (0.021735512)	GOLGA7 (0.002947235)		BMPR1B (1.54E-46)	MT-ND1 (0.014341108)	BRINP3 (0.00000000000000025)	KCTD16 (1.98E-19)	FGD4 (0.00000000000000198)	RIMS2 (0.00000152)	TMEM235 (0.003708387)
SOX5 (5.12E-43)		CHST11 (5.05E-23)	SCN1A (9.78E-28)	MS4A6A (0.0000000000000757)	PTPRG (0.021735512)	CORO1C (0.003484384)		SOX5 (5.53E-46)	PLCB1 (0.016685965)	GRM7 (0.000000000000000929)	SYN2 (2.39E-19)	MS4A6A (0.00000000000000374)	SMOC1 (0.00000152)	TMC6 (0.004802724)
LRRC16A (7.2E-40)		SCN1A (5.24E-23)	LUZP2 (5.86E-27)	HDAC9 (0.0000000000000921)	CA10 (0.021735512)	KCTD8 (0.004014865)		GJA1 (3.78E-44)	RP11-384F7.2 (0.019846689)	SLC35F1 (0.00000000000000114)	CELF2 (2.78E-19)	C3 (0.00000000000000489)	NRCAM (0.00000166)	CAMKMT (0.004992701)
GJA1 (1.55E-38)		KIAA1217 (1.09E-22)	XKR4 (2.46E-26)	C3 (0.000000000000202)	HS6ST3 (0.022228162)	RFC1 (0.004886629)		LRRC16A (7.96E-44)	SNAP25 (0.02027002)	DGKG (0.00000000000000126)	CNTNAP5 (3.11E-19)	RBM47 (0.00000000000000722)	HSPB1 (0.0000051)
MAML2 (5.56E-35)		MEGF11 (1.61E-22)	SLC35F1 (3.05E-26)	AOAH (0.000000000000419)	LUZP2 (0.025198807)	APOLD1 (0.006594301)		MAML2 (7.96E-44)	KIFC2 (0.022780091)	MT-ATP6 (0.00000000000000141)	GALNTL6 (5.81E-19)	AKAP13 (0.00000000000000977)	NEGR1 (0.00000786)
GABRB1 (3.89E-32)		NRG3 (2.91E-22)	CACNA1A (3.32E-26)	RBM47 (0.000000000000538)	CDH18 (0.029453408)	MYLIP (0.006751979)		GABRB1 (1.43E-42)	VCAN (0.023966918)	SMOC1 (0.00000000000000368)	CDH18 (2.14E-18)	BMP2K (0.0000000000000182)	RP11-384F7.2 (0.00000795)
ARHGAP26 (1.35E-28)		SEZ6L (4.31E-22)	PTPRG (1.78E-25)	DENND3 (0.000000000000749)	CNTN1 (0.035349793)	PRR5L (0.007607796)		ARHGAP26 (2.73E-42)	CPE (0.026279714)	PCDH7 (0.0000000000000153)	RP11-123O10.4 (4.11E-18)	TAB2 (0.0000000000000283)	AEBP1 (0.00000868)
ITGB4 (3.58E-27)		GRM5 (5.94E-22)	KCNMA1 (7.43E-25)	HLA-DRA (0.000000000000962)	GRM5 (0.048116157)	ZNF365 (0.008166759)		ITGB4 (4.46E-40)	SNTG1 (0.026279714)	SOX6 (0.0000000000000326)	DSCAM (5.1E-18)	DENND3 (0.0000000000000398)	BRINP3 (0.0000109)
AQP4-AS1 (3.16E-24)		PTPRG (1.28E-21)	NEGR1 (1.48E-23)	FGD4 (0.00000000000103)		CFL2 (0.008423261)		AQP4-AS1 (8.09E-40)	PARD3 (0.02768393)	SGCZ (0.0000000000000338)	RORA (8.34E-18)	HLA-DRA (0.0000000000000867)	LUZP2 (0.0000166)
PTCHD1-AS (5.09E-23)		GPM6A (9.47E-21)	GRIN2B (1.85E-22)	ATP8B4 (0.00000000000137)		TMEM235 (0.010783437)		PTCHD1-AS (9.94E-40)	PTGES3 (0.028633027)	PARD3 (0.000000000000147)	MDGA2 (8.34E-18)	KCNMA1 (0.000000000000178)	GALNT13 (0.0000166)
CSGALNACT1 (3.39E-20)		COL11A1 (5.26E-20)	SYNE1 (1.9E-22)	MTHFD1L (0.00000000000272)		FAM102A (0.012158824)		NRXN1 (1.41E-39)	ETV1 (0.037573227)	RIMS2 (0.000000000000192)	XKR4 (2.51E-17)	SDK1 (0.000000000000229)	SNAP25 (0.0000204)
DAAM1 (7.71E-20)		DAB1 (5.76E-20)	GPM6A (1.11E-21)	BMP2K (0.00000000000913)		TRAPPC10 (0.015390629)		CSGALNACT1 (5.07E-38)	FGFR3 (0.042013743)	MT-CYB (0.000000000000303)	CNTN4 (2.82E-17)	HDAC9 (0.000000000000317)	CLU (0.0000214)
NRXN1 (9.02E-19)		GRIA4 (2.33E-19)	MEF2C (1.54E-21)	LPCAT2 (0.0000000000111)		SYNDIG1 (0.016362384)		DAAM1 (5.44E-38)	BCYRN1 (0.042295252)	GRM5 (0.00000000000118)	SGCZ (3.59E-17)	SAT1 (0.00000000000041)	LHFPL3 (0.0000228)
PLEKHA5 (6.84E-18)		PARD3 (5.26E-19)	KIAA1217 (5.53E-21)	TAB2 (0.0000000000119)		FSCN1 (0.021535499)		PLEKHA5 (1.69E-37)	PCDH15 (0.042303639)	GALNT13 (0.0000000000027)	FSTL5 (3.83E-17)	MTHFD1L (0.000000000000435)	CNTN5 (0.0000235)
LINC00499 (9.7E-18)		PLCB1 (5.26E-19)	NRXN3 (6.88E-21)	RB1 (0.00000000002)		B2M (0.022783521)		LINC00499 (7.34E-37)	MT2A (0.043215551)	SOX5 (0.00000000000598)	DCLK1 (7.79E-17)	ATP8B4 (0.000000000000586)	CST3 (0.0000253)
MAPK4 (8.68E-17)		MEG3 (6.33E-19)	CHL1 (8.19E-21)	VSIG4 (0.0000000000277)		LRRC63 (0.026149301)		FUT9 (3.96E-36)	GRIN1 (0.04460899)	GRIA4 (0.00000000000644)	PHACTR1 (9.58E-17)	LPCAT2 (0.000000000000586)	CELF2 (0.000031)
FUT9 (0.000000000000000766)		NLGN4X (2.22E-18)	HS6ST3 (1.27E-20)	SDK1 (0.0000000000281)		CLCN4 (0.028120772)		MAPK4 (8.28E-36)	HSPA1B (0.047019273)	CELF2 (0.00000000000924)	GRIA4 (0.000000000000000228)	PALD1 (0.00000000000501)	CHL1 (0.0000345)
HSPB1 (0.000000000000000836)		HS6ST3 (1.22E-17)	CTNNA2 (5.37E-20)	CSF3R (0.0000000000321)		GTDC1 (0.031652257)		NKAIN3 (3.5E-35)		MT-CO1 (0.00000000000924)	AGBL4 (0.000000000000000239)	VSIG4 (0.00000000000535)	SORBS1 (0.0000369)
NKAIN3 (0.00000000000000321)		SGCZ (7.69E-17)	GALNT13 (5.78E-20)	FLI1 (0.0000000000337)		RP11-446H18.5 (0.033204746)		PTPRZ1 (7.69E-34)		RGS7 (0.000000000031)	GABRB2 (0.000000000000000462)	AOAH (0.00000000000894)	GPC6 (0.0000427)
PTPRZ1 (0.0000000000000079)		KLF12 (8.27E-17)	DGKG (1.44E-19)	PALD1 (0.0000000000462)		RP11-432B6.3 (0.035556436)		HSPB1 (1.21E-33)		PTPRG (0.000000000081)	CNTN1 (0.00000000000000244)	CTSB (0.0000000000125)	NSMF (0.0000511)
ZFP36L1 (0.0000000000000136)		PDZRN4 (0.000000000000000222)	ZFPM2 (2.51E-19)	SAT1 (0.0000000000601)		ESRRG (0.037278465)		ZFP36L1 (3.3E-33)		HS6ST3 (0.0000000000908)	MT-CO1 (0.00000000000000476)	CSF3R (0.0000000000142)	ZFPM2 (0.000052)
PALLD (0.0000000000000559)		KHDRBS3 (0.00000000000000043)	CELF2 (4.14E-19)	RGS1 (0.000000000063)		CDKN1C (0.041022951)		PALLD (7.46E-33)		NEBL (0.000000000115)	CACNA1A (0.00000000000000818)	RB1 (0.0000000000268)	MEF2C (0.0000571)
STON2 (0.000000000000762)		KCNMA1 (0.000000000000000943)	KCNQ5 (5.54E-19)	CTSB (0.000000000122)		KBTBD3 (0.041808151)		STON2 (8.63E-33)		DTNA (0.000000000639)	ASIC2 (0.00000000000000853)	RGS1 (0.0000000000279)	HSP90AA1 (0.0000597)
ANGPTL4 (0.00000000000205)		CTNNA2 (0.00000000000000119)	ROBO2 (1.06E-18)	KCNMA1 (0.000000000262)		IL1RAPL1 (0.042423644)		TENM2 (1.01E-31)		HSPB1 (0.000000000721)	SLC8A1 (0.00000000000000864)	SPP1 (0.0000000000541)	PLEC (0.0000791)
TENM2 (0.00000000000273)		SOX5 (0.00000000000000166)	PCDH7 (2.62E-18)	HLA-DRB1 (0.000000000455)		CTNNA3 (0.042570906)		ANGPTL4 (1.06E-31)		CHST11 (0.000000000986)	ATRNL1 (0.00000000000000933)	RPS19 (0.0000000000605)	CA10 (0.0000791)
MT1E (0.0000000000239)		SLC1A2 (0.00000000000000245)	ASIC2 (2.82E-18)	LPAR6 (0.000000000455)		TMEM144 (0.042595663)		MT1E (1.59E-30)		CLU (0.00000000117)	LRFN5 (0.0000000000000105)	CEBPD (0.0000000000683)	GRIA4 (0.0000964)
MAOB (0.0000000000709)		RIMS2 (0.0000000000000044)	OXR1 (8.38E-18)	A2M (0.000000000584)		ST18 (0.042880706)		MAOB (4.34E-30)		STXBP5L (0.00000000121)	EPHA6 (0.0000000000000164)	HLA-DRB1 (0.0000000000741)	HS6ST3 (0.0000998)
COL5A3 (0.0000000000978)		TMEM132D (0.00000000000000738)	SLC2A13 (1.26E-17)	TGFBR1 (0.000000000594)				FAM107A (7E-29)		RALYL (0.00000000134)	SMYD3 (0.0000000000000229)	FLI1 (0.000000000114)	TNR (0.000103788)
FAM107A (0.000000000197)		GPC6 (0.0000000000000826)	GRIA1 (0.000000000000000024)	ARHGAP22 (0.000000000672)				COL5A3 (8.18E-29)		RP4-668E10.4 (0.00000000165)	ERC2 (0.0000000000000343)	LPAR6 (0.000000000115)	STXBP5L (0.000106756)
ARHGEF26 (0.000000000206)		DPP10 (0.0000000000000962)	TMEM132D (3.85E-17)	CEBPD (0.000000000857)				ARHGEF26 (1.56E-28)		CNTNAP5 (0.00000000216)	SLC2A13 (0.0000000000000358)	ZFP36L1 (0.000000000138)	GRIN1 (0.000112294)
BRINP1 (0.000000000396)		XKR4 (0.000000000000105)	SNAP91 (4.09E-17)	HCLS1 (0.00000000104)				BRINP1 (3.78E-27)		SEZ6L (0.000000003)	CACNA1C (0.0000000000000385)	TGFBR1 (0.000000000142)	NDRG2 (0.000233285)
RPS6KA2 (0.00000000514)		SCN3A (0.00000000000116)	KCTD16 (8.71E-17)	CYFIP1 (0.00000000144)				RPS6KA2 (9.31E-26)		CCSER1 (0.0000000051)	SYNPR (0.0000000000000621)	CYFIP1 (0.000000000198)	ABLIM1 (0.00041867)
SAMD4A (0.00000000714)		ARPP21 (0.0000000000014)	ZNF385D (0.000000000000000328)	ZFP36L1 (0.00000000477)				SAMD4A (6.64E-25)		SCN1A (0.0000000137)	SNAP91 (0.000000000000223)	ARHGAP22 (0.000000000198)	LINC00599 (0.000443983)
SLC4A4 (0.0000000235)		RP11-436D23.1 (0.00000000000187)	SHISA9 (0.0000000000000006)	FOXP2 (0.0000000157)				SLC4A4 (9.98E-25)		TRPM3 (0.0000000177)	NTRK2 (0.00000000000026)	A2M (0.000000000255)	CNTNAP5 (0.000443983)
IGFBP7 (0.0000000383)		RGS7 (0.00000000000405)	VCAN (0.000000000000000851)	SP100 (0.0000000203)				RHPN1 (7.77E-24)		DAB1 (0.0000000558)	PCLO (0.000000000000263)	HCLS1 (0.000000000294)	KIFC2 (0.000443983)
RHPN1 (0.0000000714)		CACNA1A (0.00000000000709)	ERC2 (0.00000000000000105)	SKAP2 (0.0000000402)				IGFBP7 (2.1E-23)		SNAP25 (0.000000115)	SNAP25 (0.00000000000027)	CSF1R (0.000000000377)	NXPH1 (0.000491027)
SOX6 (0.0000000918)		CSGALNACT1 (0.0000000000177)	DPP10 (0.00000000000000219)	LYN (0.000000066)				SOX6 (3.22E-23)		SYT1 (0.000000154)	SCN1A (0.000000000000414)	LYN (0.000000000453)	GRM5 (0.000592417)
SDC4 (0.000000185)		FAM19A1 (0.0000000000404)	PTPRZ1 (0.0000000000000056)	CSF1R (0.0000000751)				SDC4 (7.32E-23)		SORBS1 (0.000000368)	PTPRG (0.000000000000674)	FOXP2 (0.000000000635)	KIAA1217 (0.000602137)
NHSL1 (0.000000292)		CNTN3 (0.0000000000449)	THRB (0.0000000000000127)	RCSD1 (0.0000000793)				KCNMA1 (4.75E-21)		PDZRN4 (0.000000467)	GRID2 (0.000000000000767)	CSGALNACT1 (0.000000000849)	MT-ND3 (0.000669486)
KCNMA1 (0.000000866)		C10orf11 (0.000000000125)	GRIN2A (0.0000000000000144)	TMEM163 (0.000000131)				NHSL1 (9.11E-21)		ZNF385D (0.000000467)	RALYL (0.000000000000814)	TMEM163 (0.00000000213)	FLRT2 (0.000885638)
PLCB1 (0.00000092)		TNK2 (0.000000000549)	BRINP3 (0.0000000000000177)	SH3KBP1 (0.000000624)				PLCB1 (5E-20)		DNAJB1 (0.0000011)	PRKCB (0.0000000000011)	RCSD1 (0.00000000244)	RHPN1 (0.000906015)
DGKG (0.00000107)		APOD (0.00000000235)	UNC5D (0.0000000000000191)	C1QA (0.000000717)				DGKG (5.61E-20)		MEGF11 (0.00000158)	KCNJ3 (0.00000000000132)	SP100 (0.00000000487)	THRB (0.001223083)
F3 (0.00000378)		NLGN4Y (0.00000000412)	MTUS2 (0.0000000000000242)	SLC2A5 (0.000000754)				F3 (1.51E-19)		KCNMA1 (0.00000163)	RP11-384F7.2 (0.00000000000181)	SH3KBP1 (0.000000012)	RAPGEF3 (0.001655482)
HES1 (0.00000882)		MAML2 (0.00000000655)	SCN3A (0.0000000000000265)	ARL15 (0.000000828)				VCAN (2.83E-19)		NLGN4X (0.00000166)	KHDRBS2 (0.00000000000203)	SKAP2 (0.0000000168)	MT-ND2 (0.001663169)
LHFP (0.0000204)		ADARB2 (0.00000000724)	SEZ6L (0.0000000000000299)	LAPTM5 (0.000000837)				HES1 (3.87E-19)		KLF12 (0.00000242)	KCNMA1 (0.000000000013)	ARL15 (0.0000000191)	TPD52L2 (0.002017992)
VCAN (0.0000295)		NEGR1 (0.0000000126)	NEBL (0.0000000000000651)	RPS19 (0.000000958)				ID2 (1.5E-18)		FLRT2 (0.00000283)	DPP6 (0.0000000000145)	B2M (0.0000000361)	MT-ND1 (0.002059376)
ID2 (0.0000331)		SORCS3 (0.0000000145)	AGBL4 (0.0000000000000674)	SYNDIG1 (0.00000121)				LHFP (1.61E-18)		NTRK2 (0.00000302)	RIMS1 (0.0000000000155)	SYNDIG1 (0.0000000379)	RGS7 (0.002108006)
DNAH7 (0.0000382)		PLPP4 (0.0000000454)	LINGO2 (0.0000000000000678)	CSF2RA (0.00000695)				PLEC (1.82E-18)		SEMA5A (0.00000495)	FAM19A2 (0.0000000000205)	ENTPD1 (0.0000000631)	CSPG4 (0.002108006)
PLEC (0.0000459)		LINC01322 (0.0000000468)	NTRK2 (0.0000000000000998)	ENTPD1 (0.00000753)				DNAH7 (1.85E-18)		PITPNC1 (0.00000514)	PLEKHA5 (0.0000000000306)	CSF2RA (0.0000000766)	RANGAP1 (0.002808728)
ID3 (0.0000519)		SLC2A13 (0.0000000504)	SNAP25 (0.000000000000105)	CSGALNACT1 (0.00000796)				ID3 (4.86E-18)		KIAA1217 (0.00000536)	GRM7 (0.0000000000306)	LAPTM5 (0.0000000903)	BCYRN1 (0.003839019)
FAM155A (0.000063)		SAMD4A (0.000000074)	CACNA1C (0.000000000000144)	LY86 (0.00000842)				FAM155A (6.08E-18)		CACNA1A (0.00000543)	CHD5 (0.0000000000352)	GPX1 (0.000000101)	PTGES3 (0.003940652)
SMYD3 (0.0000834)		TENM1 (0.000000118)	SOX6 (0.000000000000154)	GPX1 (0.00000904)				SMYD3 (0.000000000000000014)		MACROD2 (0.00000665)	TENM3 (0.0000000000471)	LY86 (0.000000131)	PPP3CA (0.003941569)
AC074363.1 (0.0000912)		THRB (0.000000128)	FAM19A2 (0.000000000000184)	FGD2 (0.0000115)				RP11-436D23.1 (2.74E-17)		CPE (0.00000735)	INPP4B (0.0000000000527)	FGD2 (0.000000157)	CDH18 (0.003941569)
RP11-436D23.1 (0.0000967)		RNF150 (0.000000135)	TENM2 (0.000000000000185)	SAMSN1 (0.000072)				AC074363.1 (4.03E-17)		NDRG2 (0.00000824)	GPM6A (0.0000000000771)	SAMSN1 (0.000000175)	SLC25A29 (0.003941569)
IFITM3 (0.0000994)		TOX (0.000000159)	CA10 (0.000000000000185)	CYBA (0.0000753)				IFITM3 (0.00000000000000018)		SCN3A (0.0000101)	ADGRL2 (0.000000000139)	SLC2A5 (0.000000235)	PARD3 (0.003948089)
DCLK1 (0.000153702)		SHISA9 (0.000000177)	KCNC2 (0.000000000000435)	BLNK (0.000113817)				DCLK1 (0.000000000000000196)		NEGR1 (0.000012)	CACNB2 (0.000000000445)	BNC2 (0.000000285)	SLC35F1 (0.004186816)
RGMA (0.000172887)		CDH10 (0.000000315)	CDH18 (0.00000000000047)	BNC2 (0.000204165)				RGMA (0.000000000000000272)		THRB (0.0000127)	NEBL (0.000000000499)	CYBA (0.0000003)	DAB1 (0.004285231)
CD44 (0.000222239)		NEBL (0.000000404)	SCN2A (0.000000000000557)	LHFPL2 (0.000206152)				TRAK1 (0.000000000000000324)		DCC (0.0000127)	DGKB (0.000000000579)	ALOX5 (0.000000403)	BRSK2 (0.004917295)
TRAK1 (0.000261292)		KCNIP1 (0.000000453)	SMYD3 (0.000000000000624)	ALOX5 (0.000215219)				CD44 (0.000000000000000423)		GPC6 (0.000013)	IQCJ-SCHIP1 (0.00000000117)	C1QA (0.000000405)	SOX6 (0.00513298)
ITGA7 (0.000335815)		TMEM108 (0.000000709)	PHACTR1 (0.000000000000867)	FHIT (0.000220308)				ITGA7 (0.00000000000000074)		COL11A1 (0.0000132)	SCN2A (0.00000000134)	LHFPL2 (0.000000464)	ZNF385D (0.005246417)
VIM (0.000390571)		MACROD2 (0.000000763)	SYN2 (0.00000000000126)	ABCC4 (0.000235742)				VIM (0.0000000000000018)		TNK2 (0.0000158)	KCNQ3 (0.00000000144)	BLNK (0.0000006)	CRELD1 (0.006442322)
ACSBG1 (0.000397918)		COL9A1 (0.00000127)	GRIN1 (0.00000000000184)	B2M (0.000239029)				ACSBG1 (0.00000000000000536)		ETV1 (0.0000224)	SHISA9 (0.00000000144)	KCNIP1 (0.00000113)	MARCKS (0.007057543)
PAMR1 (0.000429991)		CSPG4 (0.00000142)	GRIP1 (0.00000000000218)	PDE3B (0.000259181)				PAMR1 (0.00000000000000695)		MT-ND2 (0.0000259)	SLC44A5 (0.00000000369)	HLA-B (0.00000123)	GPNMB (0.00824522)
B4GALNT4 (0.000465537)		ITPR2 (0.00000144)	TMEM108 (0.00000000000315)	ALPK1 (0.000371485)				B4GALNT4 (0.00000000000000729)		MT-ND3 (0.0000273)	HS6ST3 (0.000000004)	ABCC4 (0.00000137)	DGKG (0.008572097)
MACROD2 (0.000491943)		POU6F2 (0.00000154)	NLGN4X (0.00000000000362)	APOC1 (0.000418108)				ACADVL (0.00000000000000813)		CSPG4 (0.0000312)	PTPRT (0.00000000497)	ALPK1 (0.00000199)	PHYHIP (0.009151876)
ACADVL (0.000544408)		HLA-B (0.00000326)	CELF4 (0.00000000000365)	HLA-B (0.000424775)				MACROD2 (0.00000000000000928)		TMEM132D (0.0000433)	GABRB1 (0.00000000534)	DSCAM (0.00000243)	SCN1A (0.00991673)
COLEC12 (0.000561197)		STXBP5L (0.00000392)	KHDRBS2 (0.00000000000622)	CD53 (0.000435842)				COLEC12 (0.0000000000000145)		SCN2A (0.0000819)	NRG1 (0.00000000536)	RPS28 (0.00000429)	RIMS1 (0.011034294)
JUNB (0.000563238)		PITPNC1 (0.0000074)	CACNA2D3 (0.00000000000803)	RPS28 (0.000449744)				FLRT2 (0.0000000000000207)		RUNX1T1 (0.0000909)	THRB (0.0000000076)	PIK3R5 (0.00000882)	NTRK2 (0.014054186)
FLRT2 (0.000573571)		SPARCL1 (0.00000984)	RIMS1 (0.00000000000967)	IKZF1 (0.00056167)				JUNB (0.0000000000000211)		AEBP1 (0.0000909)	KCND2 (0.00000000888)	CD53 (0.000011)	GABRB1 (0.014233176)
SLC25A29 (0.000605207)		FHIT (0.0000102)	RALYL (0.0000000000126)	KCNIP1 (0.000573259)				LGI4 (0.0000000000000929)		MARCKS (0.0000909)	TMEM132D (0.00000000981)	PDE3B (0.0000125)	IDS (0.01464189)
SHROOM3 (0.000615053)		MARCKS (0.000011)	DCC (0.0000000000148)	PIK3R5 (0.000624428)				SLC25A29 (0.000000000000123)		NRXN2 (0.000105194)	CACNA2D3 (0.0000000129)	FAM149A (0.0000143)	KCNQ5 (0.014648976)
LGI4 (0.000627451)		SCN2A (0.0000148)	CNTN4 (0.000000000016)	ARHGAP25 (0.000651191)				SHROOM3 (0.000000000000145)		LINC01322 (0.000115076)	CTNNA2 (0.000000027)	IKZF1 (0.0000151)	CPE (0.014730483)
BMP2K (0.000628681)		RIN2 (0.0000174)	GABRB1 (0.0000000000189)	SH3BGRL (0.000700591)				AEBP1 (0.00000000000016)		CDH10 (0.000116758)	RBMS3 (0.0000000289)	NHSL1 (0.0000181)	STIP1 (0.015105033)
AEBP1 (0.000667979)		GPNMB (0.0000315)	GALNTL6 (0.0000000000244)	RIN3 (0.00075687)				BMP2K (0.000000000000208)		FAM19A1 (0.000172892)	ZNF385B (0.0000000345)	FCGR1A (0.0000232)	SEZ6L (0.015648361)
CACNA2D3 (0.000669001)		CACNA2D3 (0.0000341)	KLF12 (0.0000000000266)	DOCK11 (0.000790445)				CACNA2D3 (0.000000000000483)		ARPP21 (0.000189283)	MCTP1 (0.0000000345)	IFNGR1 (0.0000291)	SOX5 (0.017196899)
UTRN (0.000684662)		RBFOX1 (0.0000518)	RP11-123O10.4 (0.0000000000409)	FAM149A (0.000832633)				FOS (0.00000000000054)		NLGN4Y (0.000196386)	LRRC4C (0.0000000381)	RIN3 (0.0000292)	DCC (0.018276896)
FOS (0.000707256)		SNAP91 (0.0000684)	FRMPD4 (0.0000000000414)	CD163 (0.000883107)				SYNE1 (0.000000000000893)		KCNQ2 (0.00020575)	TMEM108 (0.0000000574)	ARHGAP25 (0.0000322)	FSTL5 (0.018604958)
SYNE1 (0.000736705)		NOVA1-AS1 (0.0000824)	CHST11 (0.0000000000575)	FCGR1A (0.000913729)				UTRN (0.00000000000101)		SNAP91 (0.000229622)	SLIT2 (0.0000000827)	LRRK1 (0.0000382)	LGI4 (0.021197266)
ZNF98 (0.000742546)		DIAPH2 (0.000116791)	ARPP21 (0.0000000000607)	SRGN (0.000940414)				NCAN (0.00000000000235)		XYLT1 (0.000271553)	AC074363.1 (0.0000000928)	CD163 (0.0000401)	CACNA1A (0.023874887)
NCAN (0.000810974)		NELL1 (0.000185249)	LRFN5 (0.000000000106)	IFNGR1 (0.000996645)				ZNF98 (0.00000000000265)		RAPGEF3 (0.000277017)	KCNH7 (0.000000106)	SH3BGRL (0.0000609)	FKBP4 (0.025852299)
NPL (0.000826547)		CALCRL (0.00018646)	LINC01322 (0.000000000147)	LRRK1 (0.001065017)				TAB2 (0.00000000000314)		TOX (0.000293872)	NXPH1 (0.000000124)	APOC1 (0.000072)	DTNA (0.026327467)
TAB2 (0.000842799)		FAM19A2 (0.000251987)	KCNIP1 (0.000000000238)	HLA-DPB1 (0.001074024)				NPL (0.00000000001)		GRIN1 (0.000310165)	MT-CO3 (0.000000131)	HLA-DPB1 (0.000072)	HP1BP3 (0.026534735)
CNTNAP3B (0.000901107)		ESRRG (0.000251987)	PTPRT (0.000000000529)	TNS3 (0.00137949)				CNTNAP3B (0.0000000000123)		CDH18 (0.000363788)	CHSY3 (0.000000169)	P2RY12 (0.0000735)	TSPYL2 (0.028207848)
EYA2 (0.000914726)		PDE7B (0.000258229)	SLC44A5 (0.00000000118)	SH3TC1 (0.001434177)				EYA2 (0.0000000000353)		TTTY14 (0.000459609)	RPS6KA2 (0.00000019)	SRGN (0.0000808)	FAM19A2 (0.035010064)
RNF19B (0.000924007)		RUNX1T1 (0.000287027)	DGKB (0.00000000215)	P2RY12 (0.001469422)				RNF19B (0.0000000000644)		XKR4 (0.000535026)	PDZRN3 (0.000000194)	LRCH1 (0.0000808)	NEBL (0.035794967)
SOX9 (0.000926646)		FLRT2 (0.000305339)	RNF150 (0.00000000264)	NHSL1 (0.001686145)				SOX9 (0.0000000000703)		SLC2A13 (0.000760423)	CALN1 (0.000000286)	TNS3 (0.000095)	CHD5 (0.035794967)
PLOD2 (0.000944692)		MYT1 (0.000474896)	KCNQ3 (0.00000000452)	CH17-437K3.1 (0.001846393)				NSMF (0.000000000109)		GPNMB (0.000918018)	SORBS2 (0.000000292)	GPR34 (0.000108691)	MACROD2 (0.037131463)
NSMF (0.000959826)		ATP2B1 (0.000487745)	XYLT1 (0.00000000689)	HLA-E (0.001871545)				PLOD2 (0.000000000125)		CSGALNACT1 (0.001145405)	ZMAT4 (0.000000388)	CH17-437K3.1 (0.000109343)	MAPK8IP2 (0.037472346)
WFS1 (0.000965271)		ITGA8 (0.0005883)	SOX5 (0.00000000695)	IL13RA1 (0.002026283)				WFS1 (0.000000000166)		SORCS3 (0.001201894)	SRRM4 (0.000000412)	SH3TC1 (0.000114032)	MLLT6 (0.037472346)
LINC00693 (0.000972814)		NTRK2 (0.000660135)	PLEKHA5 (0.00000000696)	GPR34 (0.002060071)				RBMS3 (0.000000000222)		LRFN5 (0.001216958)	DPP10 (0.0000005)	NCK2 (0.000116304)	SLC1A2 (0.039901076)
RBMS3 (0.001023533)		RALYL (0.000665139)	FLRT2 (0.00000000851)	LRCH1 (0.002062031)				LINC00693 (0.000000000257)		GABRB1 (0.001735118)	ANKRD30BL (0.000000573)	CD14 (0.000223136)	LINC01322 (0.040044407)
AGBL4 (0.001054735)		DISC1 (0.000665139)	SMOC1 (0.00000000882)	SCIN (0.002377399)				AGBL4 (0.000000000551)		ZNF804A (0.001866536)	PCDH11X (0.000000573)	LAT2 (0.000224447)	SCN3A (0.043716673)
PDE7B (0.001075347)		CELF2 (0.000757127)	CDH10 (0.00000000994)	PARP14 (0.002432581)				PDE7B (0.000000000671)		CADPS2 (0.001986543)	LINC00599 (0.000000602)	PARP14 (0.000225075)	CDH10 (0.044382555)
TLE1 (0.001093122)		ERC2 (0.000826923)	SORBS2 (0.000000013)	NCK2 (0.002542698)				CHL1 (0.000000000692)		LINC00599 (0.001986543)	RGS6 (0.000000645)	SCIN (0.000230708)	MCTP1 (0.045337886)
CHL1 (0.001146237)		SNAP25 (0.000858647)	FSTL5 (0.0000000188)	ADCY7 (0.002631928)				TLE1 (0.00000000117)		CNTN3 (0.002022153)	FLRT2 (0.000000725)	NFATC2 (0.000237231)	NLGN4Y (0.04536296)
NAT8L (0.001146237)		GABRB1 (0.001038119)	PRKCB (0.0000000188)	NFATC2 (0.002654135)				DAPK1 (0.00000000148)		KHDRBS3 (0.002509754)	SCN3A (0.000001)	CAB39 (0.000264307)	CPSF3L (0.04536296)
DAPK1 (0.001261316)		KIF26B (0.001096264)	PCLO (0.0000000192)	DSCAM (0.002726678)				NAT8L (0.00000000231)		CH507-513H4.1 (0.002585284)	TSPYL2 (0.00000103)	HLA-E (0.00027015)	KLF12 (0.04634831)
IRS2 (0.00134815)		PVRL3 (0.001114849)	RBMS3 (0.0000000198)	CD14 (0.002735526)				PPP3CA (0.00000000322)		SPARCL1 (0.00266906)	PPM1E (0.00000177)	IL13RA1 (0.000273873)	ARPP21 (0.046456167)
EZR (0.00147305)		MYO16 (0.001188517)	MCTP1 (0.0000000464)	WDFY4 (0.002740094)				EZR (0.00000000805)		SAMD4A (0.002723566)	KIAA1217 (0.00000282)	PSMA1 (0.000296605)	TOX (0.049896588)
CABLES1 (0.00155078)		ASIC2 (0.001466822)	GABRB2 (0.0000000626)	SPP1 (0.002740094)				SYT17 (0.00000000818)		MT2A (0.002762445)	PCDH7 (0.0000029)	MLXIPL (0.000330239)	B4GALNT4 (0.049896588)
SYT17 (0.001728272)		SHC3 (0.001536477)	DCLK1 (0.0000000626)	LAT2 (0.002854076)				IRS2 (0.00000000847)		RNF150 (0.002823535)	MT-CO2 (0.00000297)	RASGEF1C (0.00034574)
TIMP3 (0.00177487)		SORBS2 (0.001739691)	SYNPR (0.00000011)	RASGEF1C (0.002906568)				TIMP3 (0.0000000094)		ADCY2 (0.003039048)	UNC13C (0.00000329)	ADCY7 (0.000372505)
TOX (0.001920583)		SYNE1 (0.001828238)	MEGF11 (0.000000174)	MIS18BP1 (0.003228078)				TOX (0.0000000107)		KIFC2 (0.003532744)	NRXN2 (0.00000339)	DOCK11 (0.000403001)
PPP3CA (0.001983039)		KCNT2 (0.001828238)	RUNX1T1 (0.000000184)	PSMA1 (0.003327807)				BCYRN1 (0.0000000113)		FSTL5 (0.003815954)	NMNAT2 (0.00000395)	MIS18BP1 (0.000421469)
FGF2 (0.002061081)		SEMA3E (0.001893001)	TENM1 (0.000000261)	TFEC (0.003462375)				CABLES1 (0.0000000119)		TSPYL2 (0.003821067)	LINC01322 (0.00000494)	ST6GALNAC3 (0.000443534)
BCYRN1 (0.002209037)		MIR3681HG (0.001906659)	RPS6KA2 (0.000000267)	HAMP (0.003600886)				FGF2 (0.0000000143)		TENM1 (0.00434254)	IDS (0.00000494)	PELI1 (0.000469969)
PDZRN3 (0.002253948)		ETV1 (0.002186198)	KCNJ3 (0.000000329)	MLXIPL (0.003664468)				PDZRN3 (0.0000000228)		ATP2B1 (0.004476823)	ABLIM1 (0.00000853)	WDFY4 (0.00057097)
TNC (0.002276498)		CCSER1 (0.002532255)	ZNF804A (0.000000335)	SUSD6 (0.003964482)				SNTA1 (0.0000000468)		RIMS1 (0.00473378)	CHL1 (0.00000954)	GRID2 (0.000573919)
HPSE2 (0.002279339)		ST6GAL1 (0.004295154)	MYO16 (0.000000382)	PELI1 (0.004425457)				HPSE2 (0.000000054)		CNTN5 (0.005081183)	GPR158 (0.0000125)	ACTR2 (0.000783162)
SNTA1 (0.002291531)		CREM (0.004360139)	PCDH11X (0.000000516)	CPED1 (0.004431384)				TNC (0.000000055)		COL5A3 (0.005470758)	MAST1 (0.0000149)	FHIT (0.000799784)
LINC01094 (0.002350569)		DGKB (0.004360139)	TNK2 (0.00000057)	PARP8 (0.004624095)				MEF2C-AS1 (0.0000000585)		PPP3CA (0.006220022)	AP001347.6 (0.0000152)	PAG1 (0.000861215)
MEF2C-AS1 (0.002539996)		TTTY14 (0.005260481)	HDAC9 (0.000000673)	MSR1 (0.004708904)				LINC01094 (0.0000000728)		COL9A1 (0.006499172)	CCK (0.0000254)	TFEC (0.000914953)
ID4 (0.002554586)		RIMS1 (0.00552573)	RP4-668E10.4 (0.000000932)	CD86 (0.004929754)				INPP4B (0.0000000793)		PALLD (0.006922806)	CDH9 (0.0000254)	IL6ST (0.00113276)
INPP4B (0.002574685)		FAM13A (0.005900134)	SORCS3 (0.00000104)	CAB39 (0.005876272)				PBXIP1 (0.0000000945)		GPR162 (0.008467238)	KCNIP1 (0.0000258)	CPED1 (0.001319734)
PBXIP1 (0.002584035)		SHISA6 (0.006230984)	NELL1 (0.00000119)	ACTR2 (0.006049499)				ID4 (0.000000114)		TMEM108 (0.009409345)	ZNF804A (0.0000275)	PRKD3 (0.001538486)
GABRA2 (0.002718467)		HDAC9 (0.007068117)	KHDRBS3 (0.00000174)	SPATA6 (0.006062852)				TSHZ2 (0.000000116)		PLPP4 (0.009617469)	MT-ND4 (0.0000275)	SUSD6 (0.001633498)
TSHZ2 (0.002757679)		TMEM163 (0.00784813)	ANKRD30BL (0.00000196)	FAM177B (0.006280412)				GABRA2 (0.000000131)		POU6F2 (0.010034965)	HDAC9 (0.0000308)	MSR1 (0.001965266)
AKAP13 (0.002797735)		NKAIN3 (0.008752506)	CALN1 (0.00000232)	IMMP2L (0.006439315)				FLNA (0.000000144)		MYT1 (0.010116213)	DGCR5 (0.0000326)	CD86 (0.002041571)
FLNA (0.002925377)		ZNF804A (0.009260652)	EPHA6 (0.0000028)	FCGR2A (0.006509235)				MT1G (0.000000259)		PLEC (0.011006873)	THSD7A (0.0000338)	FAM177B (0.002073957)
MT1G (0.003026023)		RBMS3 (0.009637009)	RGS6 (0.0000039)	OLR1 (0.006509235)				RASSF8 (0.000000324)		RP11-436D23.1 (0.011678881)	FGF13 (0.000034)	HAMP (0.002669757)
PTPRG (0.003151341)		LRRN1 (0.011135768)	MLLT3 (0.00000394)	HLA-DRB5 (0.006536668)				PTPRG (0.000000333)		C10orf11 (0.012525435)	ELAVL2 (0.0000431)	CACNA1A (0.002710292)
RASSF8 (0.00319373)		CMYA5 (0.0139141)	INPP4B (0.00000601)	TYROBP (0.006642857)				AKAP13 (0.000000346)		KCNIP1 (0.012525435)	CNKSR2 (0.0000448)	FCGR2A (0.00282867)
C10orf11 (0.00319373)		PALLD (0.014248921)	SEMA5A (0.00000641)	ST8SIA4 (0.007123848)				C10orf11 (0.000000554)		RBMS3 (0.014232743)	ATP2B1 (0.0000478)	OLR1 (0.003493834)
ZFP36 (0.00319408)		CHST9 (0.014562024)	TENM3 (0.00000641)	PRKD3 (0.007316504)				ZFP36 (0.000000654)		SMYD3 (0.014348075)	SDK1 (0.0000599)	HLA-DRB5 (0.003721704)
OGFRL1 (0.003215246)		TRAK1 (0.016447971)	NRXN2 (0.00000753)	ST6GALNAC3 (0.007465646)				OGFRL1 (0.000000739)		NSMF (0.016131823)	NRCAM (0.000061)	FCGBP (0.003757763)
LRRC3B (0.003317707)		C1orf21 (0.016554946)	RP11-436D23.1 (0.00000774)	PAG1 (0.007465646)				LRRC3B (0.00000112)		SHISA9 (0.021284767)	TMEM232 (0.0000613)	ST8SIA4 (0.004040804)
IMMP2L (0.003317707)		SMYD3 (0.020196286)	PPM1E (0.00000784)	FCGBP (0.007497501)				FGD4 (0.00000142)		PCMTD2 (0.029718804)	MIAT (0.0000688)	PARP8 (0.004309467)
FGD4 (0.00343311)		PMP2 (0.021563223)	GPC6 (0.00000989)	GRID2 (0.007790257)				CHI3L1 (0.00000336)		CACNA2D3 (0.031077452)	SYN1 (0.000075)	TYROBP (0.004309467)
RP11-507B12.2 (0.003473218)		SLC44A5 (0.021563223)	NMNAT2 (0.0000109)	HLA-DQB1 (0.008049123)				RP11-507B12.2 (0.00000407)		SYNE1 (0.03295012)	MLLT3 (0.0000771)	CCND3 (0.004495031)
CHI3L1 (0.003518136)		VWC2 (0.02180429)	KCNT2 (0.0000123)	GAS6 (0.008177758)				PDGFRB (0.00000454)		RXRA (0.033240633)	RUNX1T1 (0.0000832)	ID2 (0.004954776)
PDGFRB (0.003523418)		KCNQ2 (0.024597038)	ATP2B1 (0.0000133)	ID2 (0.008201448)				ADIRF (0.00000578)		SORBS2 (0.036733688)	SLC35F1 (0.0000847)	LINC01094 (0.005363329)
ADIRF (0.00354754)		RALGPS2 (0.026140114)	PARD3 (0.0000152)	LINC01094 (0.008341084)				PLXNB2 (0.00000815)		HSPH1 (0.037227302)	GAD2 (0.000106358)	HLA-DQB1 (0.00560028)
SMAD1 (0.00369262)		NRXN2 (0.026988999)	FAM19A1 (0.0000161)	RBMS1 (0.008430037)				MCC (0.00000832)		BRSK2 (0.04022575)	CDH10 (0.00012239)	GAS6 (0.007202774)
MCC (0.003744964)		MLLT3 (0.030164701)	NRG1 (0.0000188)	IL6ST (0.008467933)				ITGA6 (0.00000973)		FGFR3 (0.041770536)	KCNQ2 (0.000134942)	RBMS1 (0.007252912)
ITGA6 (0.003805074)		KCTD16 (0.030773133)	CNTN3 (0.0000188)	FAM129A (0.00916509)				SMAD1 (0.0000114)		CALCRL (0.041946835)	EVL (0.000142339)	GPRIN3 (0.007382121)
PLXNB2 (0.003971166)		RBMS1 (0.03303276)	ADGRL2 (0.0000219)	USP6NL (0.009170904)				FAT3 (0.0000165)		OXR1 (0.04268498)	BCYRN1 (0.000151498)	USP6NL (0.008378647)
FAT3 (0.004031216)		DTNA (0.033524184)	VWC2 (0.0000244)	CACNA1A (0.009586946)				MLC1 (0.0000181)		PDE7B (0.04347765)	SCAMP5 (0.00016101)	TGFBR2 (0.009090763)
RP11-37B2.1 (0.004031216)		LRFN5 (0.033980494)	COL11A1 (0.0000259)	TGFBR2 (0.009801123)				KLF12 (0.0000183)			KCNT1 (0.00016101)	FAM13A (0.009644071)
MLC1 (0.004119475)		PTPRT (0.03492232)	MT-CO1 (0.0000262)	GPRIN3 (0.014311918)				DGKB (0.0000187)			PRR16 (0.000166023)	ARHGAP6 (0.01168671)
DGKB (0.004199907)		WSCD1 (0.039551383)	NLGN4Y (0.0000298)	SPRED1 (0.016931889)				IMMP2L (0.0000212)			RNF150 (0.000178793)	IMMP2L (0.011919417)
KLF12 (0.00422694)		PCMTD2 (0.043910697)	AC074363.1 (0.0000327)	FAM13A (0.017088756)				RP11-37B2.1 (0.0000243)			PNMA3 (0.000208011)	MERTK (0.011919417)
EPHA6 (0.00426508)		CPE (0.046651172)	MIAT (0.0000385)	PLA2G4A (0.017179432)				PCDH7 (0.0000276)			ARL15 (0.000242676)	NPL (0.013061772)
PCDH7 (0.004348254)		RP11-586K2.1 (0.047292065)	CACNB2 (0.0000385)	LST1 (0.019143763)				PTPN9 (0.0000293)			KCNB2 (0.000339949)	PLA2G4A (0.013393526)
CNTNAP3 (0.004451838)			PPP3CA (0.0000408)	KYNU (0.01957532)				EPHA6 (0.0000311)			MYO16 (0.000388204)	SPRED1 (0.013852183)
PTPN9 (0.00452712)			TSPYL2 (0.0000579)	CCND3 (0.021891229)				CNTNAP3 (0.0000351)			MT-ATP6 (0.000493809)	HIF1A (0.017881752)
THSD7A (0.004714198)			PDZRN4 (0.0000932)	ELL2 (0.022216095)				THSD7A (0.0000353)			VWC2 (0.000739637)	RASA1 (0.018262563)
TMEM132A (0.004804802)			KCNQ2 (0.000117476)	ARHGAP6 (0.022427151)				SLMAP (0.0000358)			MT-ND2 (0.000873024)	GSAP (0.019159312)
SLMAP (0.004935552)			THSD7A (0.000119977)	APMAP (0.023319613)				TMEM132A (0.0000403)			NLGN4X (0.000875158)	LRMP (0.020366494)
ENTPD2 (0.005768958)			SDK1 (0.000130872)	LRMP (0.023808525)				P4HA1 (0.0000492)			OLFM3 (0.000933114)	LST1 (0.020764662)
P4HA1 (0.006435645)			CHSY3 (0.000169095)	NPL (0.024558716)				SORL1 (0.0000718)			CACNG8 (0.000950665)	KYNU (0.021409844)
SORL1 (0.006597464)			CHD5 (0.000169649)	GSAP (0.025166878)				SLC35F1 (0.0000842)			MEF2C-AS1 (0.001031295)	IRAK3 (0.022816794)
MTHFD1L (0.007227978)			KCNH7 (0.000233643)	IRAK3 (0.029481056)				ENTPD2 (0.000086)			MMP16 (0.001122937)	ETS2 (0.024576338)
SLC35F1 (0.008065548)			ZNF385B (0.000283661)	MERTK (0.029481056)				MTHFD1L (0.000115338)			ARHGAP26 (0.001233883)	RASSF8 (0.026699443)
PCLO (0.008704575)			ABLIM1 (0.000361372)	ETS2 (0.030045169)				SFMBT2 (0.000139672)			ADCY2 (0.001296958)	CHSY3 (0.028737155)
MYEOV2 (0.008856848)			C1orf21 (0.00039475)	MAF (0.03159191)				PCLO (0.000144375)			DAPK1 (0.001431337)	MAF (0.03091282)
FHIT (0.009454427)			ARL15 (0.000410681)	IL17RA (0.032276035)				HDAC7 (0.000169223)			FRRS1L (0.001504248)	SNX6 (0.031637565)
EPHB1 (0.009924452)			GPR158 (0.000436919)	COMMD10 (0.033207183)				MYEOV2 (0.00017235)			ADD2 (0.00176115)	TMSB10 (0.03511724)
HDAC7 (0.010676158)			CST3 (0.000440905)	RASSF8 (0.033518947)				EPHB1 (0.00019254)			LY6H (0.001938497)	APMAP (0.037980634)
SFMBT2 (0.011265982)			SLIT2 (0.000471015)	IQGAP2 (0.033615448)				APLNR (0.000226193)			PPP3CA (0.001987403)	TBC1D4 (0.03902962)
APLNR (0.011858119)			KIF26B (0.00049842)	PRKCH (0.034049624)				LINC01088 (0.000266172)			MT-CYB (0.001987403)	SPATA6 (0.041325256)
LINC01088 (0.012131818)			ZMAT4 (0.000526064)	RP11-707A18.1 (0.034161353)				CNKSR2 (0.000270518)			PKD1 (0.002115524)	UTRN (0.041655389)
CNKSR2 (0.012423663)			IQCJ-SCHIP1 (0.00053275)	HIST2H2BF (0.037443534)				FHIT (0.00028329)			TENM1 (0.002543458)	RP11-707A18.1 (0.043429909)
CADPS2 (0.012635062)			TMEM232 (0.000532876)	CPVL (0.038084358)				CADPS2 (0.000400411)			FMN2 (0.002643061)	CEBPB (0.04459682)
C1orf21 (0.013060048)			LINC00599 (0.000545765)	PIK3AP1 (0.039550097)				DLGAP1 (0.000425234)			CAMK4 (0.002937444)
NRBP2 (0.013280478)			SAMD4A (0.000546792)	CTSS (0.039686596)				C1orf21 (0.000453341)			PRELID2 (0.003421622)
ECE1 (0.013297206)			CNKSR2 (0.000575391)	CEBPB (0.040226149)				ECE1 (0.000504322)			PTPRM (0.00350871)
CTSH (0.01330995)			CSGALNACT1 (0.000667367)	RNF144B (0.041333437)				NRBP2 (0.00064337)			KIFC2 (0.003595806)
DLGAP1 (0.013604796)			SHISA6 (0.000721715)	ITGAX (0.041382673)				CTSH (0.000861973)			KIAA1456 (0.004565088)
MERTK (0.013935902)			TOX (0.000798861)	UTRN (0.042253765)				RIN2 (0.000900031)			KCNT2 (0.004898389)
RP11-403A3.3 (0.014594435)			SRRM4 (0.000802113)	TBC1D4 (0.04309331)				MERTK (0.000943225)			ARPP21 (0.005235495)
GRIN2C (0.014694144)			UNC13C (0.000910375)	HIF1A (0.04309331)				GRIN2C (0.000992413)			OLFM1 (0.006256216)
CD99 (0.015239088)			SPARCL1 (0.000910375)	SNX6 (0.043158784)				RP11-403A3.3 (0.001032085)			SCAI (0.006570705)
RIN2 (0.015329762)			EVL (0.000916567)	HSP90B1 (0.043483402)				BSG (0.00103942)			VSNL1 (0.006593447)
GALNT18 (0.01536059)			PDZRN3 (0.000979152)	CLEC2D (0.044177477)				CD99 (0.001109701)			SEZ6L (0.006628542)
BSG (0.015721479)			DIAPH2 (0.001064328)	PRKCB (0.044177477)				GALNT18 (0.001204405)			CAP2 (0.007036382)
AQP1 (0.015783803)			MEF2C-AS1 (0.001152281)	CLEC7A (0.044459612)				AQP1 (0.001712101)			LDB2 (0.007128314)
ANGPT1 (0.016179569)			POU6F2 (0.001801835)	RP11-455P21.3 (0.046298561)				NADK2 (0.001716562)			CDH12 (0.007314348)
NADK2 (0.016188656)			MAST1 (0.001849615)	MAP3K8 (0.046705929)				ANGPT1 (0.001727764)			HRH3 (0.008703041)
CD109 (0.016484388)			AP001347.6 (0.002126629)	AP000476.1 (0.046705929)				CH507-513H4.1 (0.001822071)			DCLK2 (0.009313513)
GADD45B (0.016484388)			DCLK2 (0.00241882)	S100A11 (0.047902324)				GADD45B (0.002241313)			SORCS3 (0.00957471)
GPC6 (0.016535038)			CDH9 (0.003362225)					CD109 (0.002365073)			PDIA2 (0.009986218)
CH507-513H4.1 (0.016626765)			MT-CO2 (0.00358498)					THRB (0.002623686)			SLC12A5 (0.010313581)
TRIL (0.016626765)			FRRS1L (0.004327339)					MATN2 (0.002682083)			RELN (0.010419682)
MATN2 (0.016787538)			FMN2 (0.004914771)					TRIL (0.002726288)			PRKG1 (0.011846038)
ID1 (0.016787538)			PDE7B (0.005255425)					PIEZO1 (0.002787001)			DAAM1 (0.0130788)
PIEZO1 (0.016899985)			RALGPS2 (0.005360754)					ID1 (0.00287008)			NELL1 (0.013155302)
CEP350 (0.016920223)			TTTY14 (0.00595622)					CEP350 (0.003057892)			MT-ND1 (0.013290841)
THRB (0.017161145)			FGF13 (0.006048295)					GPC6 (0.003580805)			PTPRN (0.0138389)
NFATC4 (0.01739611)			SHC3 (0.006372904)					NFATC4 (0.003943429)			NISCH (0.014533412)
PDE3A (0.017549074)			SLC1A2 (0.007823165)					RP11-553L6.5 (0.005417209)			SULT4A1 (0.014827848)
PDXK (0.017622472)			GAD2 (0.008570144)					PDXK (0.005531793)			FMN1 (0.014827848)
TBC1D1 (0.017978403)			PITPNC1 (0.009606491)					HIF1A (0.005619981)			CCDC91 (0.015734284)
ZFP36L2 (0.018468606)			LDB2 (0.009677438)					ZFP36L2 (0.005670518)			PTCHD4 (0.015857428)
HIF1A (0.018855773)			CAMK4 (0.009962625)					TBC1D1 (0.006182899)			TTC39C (0.016028052)
TMEM47 (0.018927805)			ELAVL2 (0.01057662)					PDE3B (0.007366347)			LINC01122 (0.017300536)
RP11-597D13.9 (0.019153861)			OLFM1 (0.011214363)					TMEM47 (0.007831992)			ST8SIA5 (0.019455966)
PDE3B (0.019583013)			DGCR5 (0.011871567)					FRMPD4 (0.007972439)			ZNF804B (0.019877287)
PURG (0.019632251)			LY6H (0.012652313)					RP11-597D13.9 (0.008337217)			GABRA4 (0.020871527)
RP11-553L6.5 (0.019774228)			CCK (0.013097687)					PDE3A (0.008337217)			LUZP2 (0.022130326)
FRMPD4 (0.019777037)			NKAIN3 (0.014120266)					TMEM108 (0.009250276)			MT-ND3 (0.02288239)
VAV3 (0.020167279)			RP11-586K2.1 (0.014120266)					PURG (0.010970969)			ARL4C (0.02456897)
MAN1C1 (0.020253091)			FOXN3 (0.014953283)					FIGN (0.011096627)			FOXN3 (0.032835263)
DUSP1 (0.020318183)			KCNB2 (0.015392626)					FOXN3 (0.011390351)			ZER1 (0.033006586)
TMEM108 (0.020332032)			KCNT1 (0.01770489)					TNFRSF1A (0.01258717)			GRM1 (0.033708175)
R3HDM2 (0.020352643)			SCAI (0.018098516)					VAV3 (0.012658828)			GALNT18 (0.037245678)
SAT1 (0.020499756)			ITGA8 (0.01864027)					DUSP1 (0.012714029)			ABCA10 (0.038761917)
TNFRSF1A (0.02064743)			COL9A1 (0.019232649)					MAN1C1 (0.013116655)			RGS11 (0.043226624)
ACP6 (0.020814128)			CCDC91 (0.019416493)					R3HDM2 (0.013840916)			SH3RF3 (0.04352359)
FIGN (0.020816274)			MT-CO3 (0.020767399)					SAT1 (0.013840916)			KIF26B (0.044816794)
FOXN3 (0.020888222)			BRINP1 (0.022136597)					C3 (0.014845751)			GALNT13 (0.045140579)
C3 (0.020918026)			DZIP1 (0.022857291)					FAM19A5 (0.014871405)			PSD (0.045178919)
RP11-317N12.1 (0.021593066)			LINC00693 (0.0231597)					DENND4C (0.014871405)			BDP1 (0.04682334)
USMG5 (0.021669473)			ADCY2 (0.023534719)					USMG5 (0.015352678)
NUPR1 (0.021675358)			ESRRG (0.025446508)					RP11-317N12.1 (0.01583351)
FAM19A5 (0.021830713)			JAZF1 (0.027301627)					ACP6 (0.017510118)
F11-AS1 (0.021896551)			SYN1 (0.027301627)					TMEM232 (0.018438636)
DENND4C (0.022217815)			PRR16 (0.029764166)					F11-AS1 (0.019629693)
GLI2 (0.022727954)			SCAMP5 (0.029764166)					GLI2 (0.019666223)
PAX6 (0.022981536)			PNMA3 (0.030003504)					SYNM (0.020397364)
GPT2 (0.023163076)			PLPPR4 (0.031970628)					PAX6 (0.021035696)
SYNM (0.023185548)			ST8SIA5 (0.033975033)					PYGB (0.02165607)
TMEM232 (0.023228922)			FAM13A (0.034641691)					HS2ST1 (0.022110694)
PPP1R3C (0.023828255)			TRAK1 (0.03532877)					GPT2 (0.02218498)
HS2ST1 (0.023916537)			CACNG8 (0.036480423)					CACNA1C (0.023154466)
CASC2 (0.024174328)			PLCB4 (0.037420869)					PPP1R3C (0.023215408)
LINC01004 (0.024214271)			UGGT2 (0.039594262)					DPH6-AS1 (0.023381606)
DPH6-AS1 (0.02459367)			PRELID2 (0.039594262)					ST6GAL1 (0.024253752)
TTC19 (0.024664512)			OLFM3 (0.044301091)					USP3 (0.024333168)
ST6GAL1 (0.024666041)			ADD2 (0.046795874)					CASC2 (0.024676746)
PYGB (0.024666041)			CSPG4 (0.048634081)					TTC19 (0.02558919)
CACNA1C (0.024666041)								BAG3 (0.025886078)
GADD45G (0.024693964)								LINC01004 (0.026740994)
BAG3 (0.02479013)								NUPR1 (0.027231292)
USP3 (0.024801097)								RNF150 (0.028623349)
PKD1 (0.024877585)								C6orf62 (0.028990583)
C6orf62 (0.025045498)								GADD45G (0.029153288)
LHX2 (0.026096617)								ETV6 (0.02981844)
RNF150 (0.027362568)								IDI1 (0.030649782)
THBS4 (0.028630437)								PHACTR1 (0.031301763)
ATP1B3 (0.028966429)								CDH10 (0.03290436)
IDI1 (0.029053591)								LHX2 (0.033647073)
ETV6 (0.030189137)								CSTB (0.036489869)
CDH10 (0.030541723)								SH3BP2 (0.037335744)
SH3BP2 (0.031098714)								SPATA6 (0.037378337)
IL17D (0.031237458)								THBS4 (0.038959963)
CSTB (0.031754404)								ATP1B3 (0.04085361)
ACTG1 (0.032721249)								TNS3 (0.041401514)
TNS3 (0.03330213)								GNA13 (0.045420961)
CTB-113D17.1 (0.033620152)								SESN3 (0.047207915)
PHACTR1 (0.034636068)								ACTG1 (0.048178199)
GNA13 (0.034745111)
SPATA6 (0.035041857)
SESN3 (0.03520469)
BNC2 (0.035425345)
SYNPO2 (0.035760216)
PLCG1 (0.036066108)
TKT (0.036471733)
TUG1 (0.036877675)
DHRS3 (0.037632732)
CEBPB (0.038715436)
BAIAP2 (0.038962186)
LINC00982 (0.039458815)
CCL2 (0.040934699)
TLR4 (0.042182814)
PTH1R (0.043714387)
NFKBIA (0.045309504)
ARVCF (0.045417413)
SLC25A33 (0.045625239)
CCDC91 (0.046352415)
RP5-968J1.1 (0.046948181)
BRINP3 (0.048296021)
VEGFA (0.048751523)
COL6A1 (0.049632231)
